# Supplementary material for: EGF-Coupled Gold Nanoparticles Increase the Expression of CNPase and the Myelin-Associated Proteins MAG, MOG, and MBP in the Septal Nucleus Demyelinated by Cuprizone
Source: Life (Basel). 2022 Feb 23;12(3):333. doi: 10.3390/life12030333 (PMC8955175; doi:10.3390/life12030333)
Supplement: Supplementary file 1 [file life-12-00333-s001.zip]

Archive with 1 entries (1 files):
- life-1606637-supplementary.pdf
